# Supplementary material for: Assessing the Role of Post-Translational Modifications of Mitochondrial RNA Polymerase
Source: Int J Mol Sci. 2023 Nov 7;24(22):16050. doi: 10.3390/ijms242216050 (PMC10671485; doi:10.3390/ijms242216050)
Supplement: Supplementary file 1 [file ijms-24-16050-s001.zip]

Archive with 2 entries (2 files):
- ijms-2683037-Figure S1.pdf
- Supplemental Table S1.xlsx
