# Supplementary material for: Assessing the Role of Post-Translational Modifications of Mitochondrial RNA Polymerase
Source: Int J Mol Sci. 2023 Nov 7;24(22):16050. doi: 10.3390/ijms242216050 (PMC10671485; doi:10.3390/ijms242216050)
Supplement: Supplementary file 1 [file ijms-24-16050-s001.zip › Supplemental Table S1.xlsx]

## Sheet: Spectral Data - Bioconfirm
Table S1. Mass spectrometry peptide report
Seq Name	Sample: Digestion Enzyme, Replicate	Accession	Peptide Sequence	Sequence Coverage (%)	Precursor Charge	Mass Charge (m/z)	Target Sequence Mass	Mass	Difference (ppm)	Retention Time (min)	Score (BioConfirm)	Missed Clevages	Pred Mods	Hits (BioConfirm)	Matched MS/MS ions
POLRMT	Trypsin 1	RPOM_HUMAN	VAQVLEGFITR	0.00894309	1.99674	616.853	1231.69	1231.69	0.16	14.751	88.59			1	18
POLRMT	Trypsin 1	RPOM_HUMAN	QTVMTVVYGVTR	0.0097561	1.99703	677.365	1352.71	1352.71	1.61	14.105	75.8			1	8
POLRMT	Trypsin 1	RPOM_HUMAN	IHLVNLTGLK	0.00813008	2.99183	369.903	1106.68	1106.69	5.62	13.721	75.39			1	10
POLRMT	Trypsin 1	RPOM_HUMAN	IHLVNLTGLK	0.00813008	2.99183	369.901	1106.68	1106.68	-1.5	13.741	74.65			1	9
POLRMT	Trypsin 1	RPOM_HUMAN	LLAFFK	0.00487805	1.99455	369.729	737.448	737.444	-4.99	15.158	68.63			1	5
POLRMT	Trypsin 1	RPOM_HUMAN	LQMPFQSGEFK	0.00894309	1.99693	656.318	1310.63	1310.62	-8.66	14.469	72.82			1	13
POLRMT	Trypsin 1	RPOM_HUMAN	YLCLLASDAEVPEPCLPR	0.0146341	1.99809	1052.01	2102.02	2102.01	-2.79	15.217	86.32		Alkylation (iodoacetamide) C535, C547	1	18
POLRMT	Trypsin 1	RPOM_HUMAN	QLQAESVSEVVVNRVDVAR	0.0154472	2.99568	700.045	2097.12	2097.11	-2.77	13.62	71.36	1		1	11
POLRMT	Trypsin 1	RPOM_HUMAN	LHSEPILQDLSR	0.0097561	2.99357	469.926	1406.75	1406.75	1.25	12.952	77.05			1	15
POLRMT	Trypsin 1	RPOM_HUMAN	LDSKVKQIGGGIQSITYT	0.0146341	2.99395	665.028	1991.06	1991.06	0.5	15.703	66.8	2	Acetylation K1087, Acetylation K1089	1	5
POLRMT	Trypsin 1	RPOM_HUMAN	LHSEPILQDLSR	0.0097561	2.99357	469.926	1406.75	1406.75	1.84	13.469	69.42			1	5
POLRMT	Trypsin 1	RPOM_HUMAN	ETLQAVPKPGAFDLEQVKR	0.0154472	3.99243	532.298	2125.15	2125.16	4.66	13.297	67.34	1		1	9
POLRMT	Trypsin 1	RPOM_HUMAN	LQALFTAVLLSEEDRATVLK	0.0162602	2.99592	739.755	2216.24	2216.24	1.02	15.954	73.69	1		1	8
POLRMT	Trypsin 1	RPOM_HUMAN	LLAEMLVQATQMPCSLDKPHR	0.0170732	3.99344	614.316	2453.22	2453.24	5.15	14.988	81.47		Oxidation M582, Alkylation (iodoacetamide) C591	2	16
POLRMT	Trypsin 1	RPOM_HUMAN	LLAFFK	0.00487805	1.99455	369.73	737.448	737.445	-3.88	15.163	56.28			1	4
POLRMT	Trypsin 1	RPOM_HUMAN	LVPVLYHVYSFR	0.0097561	2.99393	498.283	1491.82	1491.83	2.04	14.786	66.54			1	6
POLRMT	Trypsin 1	RPOM_HUMAN	CLFEKQLHMELASR	0.0113821	1.99774	889.937	1777.85	1777.86	5.99	15.582	30.22	1	Alkylation (iodoacetic acid) C398, Oxidation M406	1	3
POLRMT	Trypsin 1	RPOM_HUMAN	PCGRPGLPGKEGTAGGVCGPR	0.0170732	2.99561	689.001	2064	2063.98	-9.31	13.524	66.86	1	Alkylation (iodoacetamide) C20, Acetylation K28	1	7
POLRMT	Trypsin 1	RPOM_HUMAN	KWWMGAEEPWQTLACCMEVANAVRASDP	0.0227642	3.99509	819.602	3274.37	3274.38	2.76	13.359	54.67	2	Oxidation M886, Phosphorylation S908	3	9
POLRMT	Trypsin 1	RPOM_HUMAN	LQMPFQSGEFK	0.00894309	1.99693	656.324	1310.63	1310.63	0.57	14.491	69.31			1	10
POLRMT	Trypsin 1	RPOM_HUMAN	LSGQQQRLLAFFK	0.0105691	1.99751	808.419	1614.83	1614.82	-2.39	14.929	60.99	1	Phosphorylation S220	1	4
POLRMT	GluC	RPOM_HUMAN	TLQAVPKPGAFDLE	0.0113821	1.99729	743.403	1484.79	1484.79	1.77	14.435	79.22			1	15
POLRMT	GluC	RPOM_HUMAN	VVVNRVDVARLPE	0.0105691	2.99382	489.288	1464.84	1464.84	-0.25	12.758	65.84			1	7
POLRMT	GluC	RPOM_HUMAN	TLQAVPKPGAFDLE	0.0113821	1.99729	743.402	1484.79	1484.79	0.69	14.373	84.43			2	15
POLRMT	GluC	RPOM_HUMAN	WLTESARLISHMGSVVE	0.0138211	1.99709	1038.46	2073.9	2073.9	-1.53	13.964	65.07	1	Phosphorylation T1055, S1057	3	5
POLRMT	GluC	RPOM_HUMAN	KHARKTLKTLRDQWEKALCRALRETKNRLE	0.0243902	4.99351	775.014	3870.07	3870.04	-6.84	14.293	34.43	2	Phosphorylation T436, Alkylation (iodoacetamide) C446, Acetylation K453	3	4
POLRMT	GluC	RPOM_HUMAN	LMRTVE	0.00487805	1.99473	382.699	763.39	763.382	-9.7	15.188	29.47		Oxidation M671	1	3
POLRMT	Trypsin 2	RPOM_HUMAN	QVFKSL	0.00487805	0.998682	763.432	762.428	762.426	-2.15	15.171	67.84	1	Acetylation K1038	1	8
POLRMT	Trypsin 2	RPOM_HUMAN	AVDVPMLCPPLPWTSPHSGAFLLSPTKLMR	0.0243902	2.99728	1112.25	3333.71	3333.73	7.55	17.81	51.57	1	Alkylation (iodoacetamide) C650, Oxidation M671	2	4
POLRMT	Trypsin 2	RPOM_HUMAN	VAQVLEGFITR	0.00894309	1.99673	616.854	1231.69	1231.69	-0.13	14.626	90.2			1	19
POLRMT	Trypsin 2	RPOM_HUMAN	NVQQIGILKPHPAYVQLLEK	0.0162602	3.99296	572.837	2287.31	2287.32	4.34	13.629	74.38			1	13
POLRMT	Trypsin 2	RPOM_HUMAN	LAFAEEVMDDILDSADQPLTGR	0.0178862	2.99624	802.722	2405.14	2405.15	1.53	17.593	100			1	37
POLRMT	Trypsin 2	RPOM_HUMAN	MLLQVLQALPAQGESFTTLAR	0.0170732	1.99824	1144.13	2286.24	2286.24	0.11	16.637	94.13			1	27
POLRMT	Trypsin 2	RPOM_HUMAN	LQMPFQSGEFK	0.00894309	1.99693	656.326	1310.63	1310.64	3.34	14.255	84.5			1	16
POLRMT	Trypsin 2	RPOM_HUMAN	PVLYHVYSFR	0.00813008	1.99686	640.844	1279.67	1279.67	2.72	14.643	84.94			1	18
POLRMT	Trypsin 2	RPOM_HUMAN	FSLYPFLCLLDER	0.0105691	1.9964	837.428	1671.83	1671.84	2.53	17.932	84.41		Alkylation (iodoacetamide) C472	1	17
POLRMT	Trypsin 2	RPOM_HUMAN	LEVLQAR	0.00569106	1.99514	414.751	827.486	827.488	2.17	20.28	59.43			1	3
POLRMT	Trypsin 2	RPOM_HUMAN	TIERCLEQMSQEGLK	0.0121951	1.99795	980.433	1958.85	1958.86	6.33	13.33	57.74	1	Alkylation (iodoacetamide) C319, Oxidation M323, Phosphorylation S324, Acetylation K329	2	3
POLRMT	Trypsin 2	RPOM_HUMAN	LVPVLYHVYSFR	0.0097561	2.99394	498.283	1491.82	1491.83	2.62	14.82	77.45			1	11
POLRMT	Trypsin 2	RPOM_HUMAN	KVVKQTV	0.00569106	1.99523	422.269	842.523	842.525	2.63	14.005	51.3	2	Acetylation K991	1	3
POLRMT	Trypsin 2	RPOM_HUMAN	KGLTFVSV	0.00650407	1.99549	446.762	891.507	891.508	1.9	14.088	61.89	1	Acetylation K1142	1	6
POLRMT	Trypsin 2	RPOM_HUMAN	IHLVNLTGLK	0.00813008	1.99637	554.347	1106.68	1106.68	-1.16	14.02	77.75			1	10
POLRMT	Trypsin 2	RPOM_HUMAN	LAFAEEVMDDILDSADQPLTGR	0.0178862	1.99832	1203.58	2405.14	2405.14	-0.84	17.576	89.73			1	26
POLRMT	Trypsin 2	RPOM_HUMAN	VCVVSVEKPTL	0.00894309	1.99669	608.332	1214.66	1214.65	-7.7	13.715	59.09		Acetylation K419	1	6
POLRMT	Trypsin 2	RPOM_HUMAN	VCVVSVEKPTLPSK	0.0113821	2.99457	555.617	1663.83	1663.83	3.77	13.288	64.71		Alkylation (iodoacetamide) C413, Phosphorylation T421, Acetylation K425	1	7
POLRMT	Trypsin 2	RPOM_HUMAN	LLVVHHGQR	0.00731707	1.9962	529.809	1057.61	1057.6	-9.47	14.502	66.27			1	7
POLRMT	Trypsin 2	RPOM_HUMAN	LISHMGSVVEWVTPL	0.0121951	1.99639	834.949	1666.88	1666.88	2.57	13.601	58.86			1	4
POLRMT	Trypsin 2	RPOM_HUMAN	WARQGAFKELVYVLFMVK	0.0146341	1.99819	1114.11	2226.2	2226.21	2.02	16.504	60.47	2	Acetylation K288	1	4
POLRMT	Trypsin 2	RPOM_HUMAN	VVSVEKPTLPSK	0.0097561	1.99686	642.379	1282.75	1282.74	-5.61	13.268	58.64			1	6
POLRMT	Trypsin 2	RPOM_HUMAN	QVFKSL	0.00487805	0.998683	763.431	762.428	762.426	-1.65	14.943	58.08	1	Acetylation K1038	1	7
